# Supplementary material for: Epilobium angustifolium L. Essential Oil—Biological Activity and Enhancement of the Skin Penetration of Drugs—In Vitro Study
Source: Molecules. 2021 Nov 26;26(23):7188. doi: 10.3390/molecules26237188 (PMC8658823; doi:10.3390/molecules26237188)
Supplement: Supplementary file 1 [file molecules-26-07188-s001.zip]

Archive with 1 entries (1 files):
- molecules-1457506 SM revised.pdf
